# Supplementary material for: Severe-combined immunodeficient rats can be used to generate a model of perinatal hypoxic-ischemic brain injury to facilitate studies of engrafted human neural stem cells
Source: PLoS One. 2018 Nov 28;13(11):e0208105. doi: 10.1371/journal.pone.0208105 (PMC6261629; doi:10.1371/journal.pone.0208105)
Supplement: S1 Dataset — (XLSX) [file pone.0208105.s002.xlsx]

## Sheet: LFB HE
KO				WT
Note that each value corresponds to an individual animal calculated as R/Lx100%
corpus callosum
Naive	Sham	HI		Naive	Sham	HI
102.023	106.513	102.129		91.3127	94.4219	93.3397
95.2679	99.3943	104.553		104.78	96.5273	68.9192
116.29	89.1018	97.8028		98.2683	95.4635	108.157
97.2983	106.552	73.5276		112.942	108.296	93.4808
109.08	108.588	74.2534		111.34	96.7583	85.813
106.858	95.7491	43.6527		91.0904	97.3416	127.279
	96.8241	70.9732		106.216	95.4514	108.72
		75.5991				85.9511
		81.9378				97.521
		59.1402				55.4355
						105.722
S1
Naive	Sham	HI		Naive	Sham	HI
103.824	92.1715	85.8739		106.404	102.98	94.9181
96.1772	99.6599	80.9829		100.349	93.605	104.678
106.758	101.554	86.3613		96.7243	99.9405	115.841
108.922	101.662	83.392		98.8042	102.845	102.392
103.004	113.842	84.8957		106.006	102.742	103.915
95.6016	103.477	57.6527		100.963	95.4576	108.226
	104.826	71.2292		107.905	102.707	107.791
		77.3842				94.0076
		75.9238				100.48
		77.2071				89.1757
						96.6878
M1
Naive	Sham	HI		Naive	Sham	HI
106.582	102.487	86.3134		103.913	104.052	109.612
90.7332	105.833	89.0304		101.662	91.9918	86.8624
96.9669	88.1334	83.8331		90.697	99.1863	103.626
106.148	103.116	85.4316		100.896	100.209	87.5433
105.309	99.2983	85.0221		98.9478	98.8593	96.5632
110.25	99.5408	77.9806		97.7206	107.127	104.291
	101.715	86.2324		104.053	108.549	95.3527
		96.9904				84.296
		76.066				89.1601
		94.6333				89.4179
		96.7146				95.2623
Internal Capsule
Naive	Sham	HI		Naive	Sham	HI
99.3442	89.5359	35.2419		92.5976	112.555	49.9248
106.093	108.083	45.3498		99.2988	99.8116	49.2081
106.458	108.594	50.361		91.0875	104.632	62.6011
89.8858	114.207	58.3971		100.313	98.8956	76.4271
108.638	101.119	42.679		101.368	110.797	41.5185
119.491	95.3319	36.8373		93.1849	113.774	44.721
102.897	105.652	52.9342		100.43	106.456	61.1952
		65.4654				49.2938
		54.8772				56.2003
		39.8275				53.0374
		60.4599				37.0402
Hippocampus
Naive	Sham	HI		Naive	Sham	HI
83.0719	118.655	12.5589		120.208	129.789	17.4884
117.743	92.887	39.6204		94.8566	103.241	140.048
134.077	95.5319	23.0552		97.9169	102.817	52.1899
103.072	116.215	21.4451		106.027	109.202	49.3191
96.6799	98.9425	14.5233		88.616	104.157	19.4482
122.662	106.064	6.09437		107.699	93.0597	35.3923
114.445	113.836	7.9496		105.828	109.428	32.5803
		36.789				8.85719
		9.07072				59.5074
		10.7841				23.6555
		14.6374				27.9706
Ventricles
Naive	Sham	HI		Naive	Sham	HI
120.024	77.5421	780.435		124.966	109.683	430.037
89.5369	191.296	1293.4		119.843	162.148	193.314
74.4584	87.2883	1187.79		223.665	101.406	115.143
97.5488	91.8831	508.359		122.874	90.9878	167.748
69.143	138.64	822.178		79.4002	88.0624	241.161
87.2437	155.699	2007.35		85.8381	96.9968	142.883
145.438	86.2765	745.984			118.55	318.557
		83.1986				736.395
		410.502				88.7304
		680.161				766.353
		527.563				238.014

## Sheet: NeuN Counts
KO				WT
Note that each value corresponds to an individual animal calculated as R/Lx100%
S1
Naive	Sham	HI		Naive	Sham	HI
116.943	112.84	65.9637		107.966	104.135	110.198
98.6525	88.9687	35.2263		102.17	87.9207	102.375
98.41	96.17	51.4291		99.0063	99.9809	103.675
105.19	87.9712	84.7564		102.919	104.885	80.2925
110.71	94.658	91.23		98.7337	100.135	85.5953
89.02	100.728	35.5211		96.8056	86.1278	104.235
	102.881	67.6328			95.782	85.6374
		59.905				88.7263
		90.7755
M1
Naive	Sham	HI		Naive	Sham	HI
105.302	93.3708	107.798		93.9912	90.8967	105.917
111.539	110.498	103.959		106.923	90.2351	110.884
88.1311	102.068	100.677		101.602	90.9626	98.6572
92.5317	104.434	85.5934		93.8011	93.9481	91.7225
106.958	102.888	102.678		113.709	94.1778	100.322
96.652	96.6207	98.8418		112.261	119.94	86.0732
	97.2214	104.997			95.9506	94.9066
		111.672				111.717
		107.279
Hippocampus-CA1
Naive	Sham	HI		Naive	Sham	HI
103.691	98.7043	108.339		118.665	94.6191	52.2251
122.851	123.412	69.4335		107.55	99.9411	83.9037
86.3312	84.8652	74.3764		96.557	125.561	75.0104
94.9955	92.54	83.409		113.082	113.65	77.826
116.725	99.8403	39.8218		120.977	120.557	77.4812
95.9286	107.273	47.771		101.199	91.6187	76.1804
112.692	101.411	69.2023		105.34	117.934	79.2912
		66.1598				75.4476
Hippocampus-CA3
Naive	Sham	HI		Naive	Sham	HI
122.814	77.9697	87.3163		81.4498	89.5204	135.356
90.9485	97.0809	100.764		77.4244	98.233	98.049
95.7125	123.964	101.684		89.7526	94.1369	130.132
106.113	117.88	76.2517		99.312	109.855	93.7448
94.9805	114.106	90.9144		100.319	97.9383	123.336
	107.379	73.4265		101.349		88.2838
	98.2275	55.9273		105.259		60.0713
		49.0085				78.3728

## Sheet: ImageJ script
Below is the script for the ImageJ plugin (written by second author JH) for automated NeuN counts in the cortex
// Li Threhsolding Algorithm:
// Li, CH & Lee, CK (1993), "Minimum Cross Entropy Thresholding", Pattern Recognition 26(4): 617-625
// Li, CH & Tam, PKS (1998), "An Iterative Algorithm for Minimum Cross Entropy Thresholding", Pattern Recognition Letters18(8): 771-776
// Sezgin, M & Sankur, B (2004), "Survey over Image Thresholding Techniques and Quantitative Performance Evaluation", Journal of Electronic Imaging 13(1): 146-165
//Batch automation of NeuN Counts in Somatosensory Cortex //Commissioned by Stephanie Beldick
//Updated: July 8th, 2017
//Auto-threshold
//Implements Li’s minimum cross entropy thresholding method run("Threshold...");
setAutoThreshold("Li dark");
setOption("BlackBackground", false);
run("Convert to Mask");
//Particle Analysis
//0.009 inch2 to 0.5 inch2 filters everything under 0.009 inch2 and above 0.5 inch2 //No circular adjustments
//Outputs summary count list
run("Analyze Particles...", "size=0.009-0.5 include summarize")

## Sheet: Olig2 Counts
KO				WT
Note that each value corresponds to an individual animal calculated as R/Lx100%
Naive KO	Sham KO	HI KO		Naive WT	Sham WT	HI WT
118.251	145.18	71.1266		62.7031	169.01	146.204
121.491	163.401	42.3015		82.685	97.014	201.863
103.99	142.903	82.0575		97.0991	101.372	82.9955
209.778	104.389	110.196		87.5776	167.767	99.2072
92.7254	200.439	29.0996		137.15	73.2241	344.901
	192.474	75.6614		97.3577	118.487	210.5
		50.9324		100.077	65.2669	77.0778
		61.065				109.857
						84.6805

## Sheet: Iba-1
KO				WT
Note that each value corresponds to an individual animal calculated as R/Lx100%
S1
Naive	Sham	HI		Naive	Sham	HI
92.5	75.7564	265.779		99.6175	65.4206	117.41
122.018	41.5717	166.303		119.687	114.207	190.379
103.406	230.274	272.67		115.051	105.122	168.209
159.314	90.3663	154.994		142.23	114.992	125.373
113.855	114.261	277.816		136.655	243.598	371.744
118.497	129.688	192.438		211.193	155.371	180.152
Naive	Sham	HI		Naive	Sham	HI
126.335	93.7192	407.541		110.542	76.8901	57.8108
Caudate Putamen
Naive	Sham	HI		Naive	Sham	HI
126.335	93.7192	407.541		110.542	76.8901	57.8108
124.201	78.9404	236.318		115.122	100.407	279.335
104.129	111.179	267.544		158.486	120.354	101.129
91.6873	105.947	108.453		118.693	98.6952	413.956
69.165	90.5973	110.615		130.999	142.653	879.221
85.0335	125.666	230.79		54.8631	123.104	673.621
Thalamus
Naive	Sham	HI		Naive	Sham	HI
103.715	97.1452	150.6		103.34	94.6035	263.851
104.635	94.9424	156.914		134.8	87.9151	277.472
92.2038	85.8921	151.953		104.63	107.226	238.582
113.223	87.7342	165.582		99.0365	87.3457	194.333
107.54	70.2201	200.819		117.145	86.5768	275.324
101.286	101.588	236.778		148.966	132.278	203.396

## Sheet: GFAP
KO				WT
Note that each value corresponds to an individual animal calculated as R/Lx100%
S1
Naive	Sham	HI		Naive	Sham	HI
104.464	60.6691	1461.59		84.8676	110.198	151.444
212.619	299.048	840.189		70.2013	324.156	195.798
38.5097	35.4514	949.649		59.5163	68.4243	195.143
128.768	124.229	520.459		118.405	147.104	383.048
	106.647	83.2155		249.804	121.343	418.749
	358.708	695.224		234.56	402.004	95.8862
		605.632				423.459
		3207.79				90.6065
Caudate Putamen
Naive	Sham	HI		Naive	Sham	HI
95.9985	141.857	3644.53		98.375	215.038	328.716
112.93	48.3726	579.124		109.442	92.3294	250.462
53.5134	146.982	215.765		442.17	228.834	1290.48
161.019	89.9685	1853.04		92.4438	171.806	103.376
	95.1817	273.592		58.8597	115.817	261.164
	165.365	2535.91		182.105	121.941	2020.41
		2612.8				506.976
		2268.44				453.58
Thalamus
Naive	Sham	HI		Naive	Sham	HI
111.503	122.653	244.727		131.906	87.1507	743.536
96.5112	65.2635	335.8		101.685	119.543	1764.25
67.9393	79.6613	294.53		83.8241	196.21	2392.87
141.901	122.059	2679.04		95.3066	199.29	681.264
111.783	73.3865	797.924		71.9934	132.59	803.066
100.804	111.257	394.326		89.5889	116.817	1312.26
		2224.8				3113.8
		1843.59				681.105
						1076.55

## Sheet: NPC Survival
HI-KO	HI-WT
74	0
25.6667	8
80.6667	1.33333
36.6667	1
6
49.3333
note: each data point represents the average number of cells counted per section; each data point is the average for 1 animal

## Sheet: Behaviour
Cylinder Test for each week post-injury							Pasta Test for each week post-injury
each data point represents the percent use of the R forelimb for 1 animal							each data point represents the average time taken to eat the pasta (average of 3 trials) for 1 animal in seconds
2WEEK							4WEEK
WT-Naive	WT-Sham	WT-HI	KO-Naive	KO-Sham	KO-HI		WT-Naive	WT-Sham	WT-HI	KO-Naive	KO-Sham	KO-HI
47.619	52.941	35.484	51.515	76	36		62.34	189.36	103.68	133.98	119.34	292.68
58.824	57.895	0	58.974	31.579	50		75.3	115.02	139.32	158.34	136.98	266.34
52.778	48.684	31.034	46.154	35.714	0		100.68	118.02	131.34	149.34	172.32	177.36
52.174	62.5	0	73.684				133.32	131.34	166.68	150	148.98	98.64
37.838	50	5.263			20.69		54.36	61.32	97.02		92.34	117.66
58.333	64.865	0	45.455		35.385		52.98	46.98	87.66	236.34	97.68	141.3
	46.875	12.121	47.577		32.911			57	125.34	67.98	133.98	144.66
	45.455	0	66.667	39.759	24.444		77.64	52.02	100.68	120.66	94.32	103.32
	58.824		61.765	44.444	0		73.02	85.02	186	79.02	72.66	93.66
	48.889		53.846	41.667	20.513		81.667	58.68	90	63.36	80.34	147.66
	50.667			56.364	41.176			57	61.68	62.333	85.98	149.64
					21.429			46.32	178.68	107.667		120.66
					0			91	111.66	100.667		109.02
					22.115			77.667	100			139.667
												108.333
							25.1018	41.1094	36.6827	50.8095	32.0896	58.5952	SD
							79.0341	84.7676	119.981	119.141	112.265	147.373	AVG
							5WEEK
							WT-Naive	WT-Sham	WT-HI	KO-Naive	KO-Sham	KO-HI
7.79472	6.56815	14.7207	9.82429	15.1633	16.0244	SD	43.98	86.7	53.34	75.3	66	115.32
51.261	53.4177	10.4878	56.1819	46.5039	23.4356	AVG	49.68	67.02	98.7	150.36	97.32	153.36
3WEEK							74.34	71.64	66.36	135	112.98	111
WT-Naive	WT-Sham	WT-HI	KO-Naive	KO-Sham	KO-HI		40.98	71.34	109.32	73.98	107.34	92.34
52.459	61.538	22.727	56	50	39.344		55.32	30.36	68.7	131.34	70.32	76.32
42.857	48.387	40	50.442	65.217	16.667		31.68	38.7	46.68	139.98	62.64	113.64
58.065	50	31.579	33.333	48.077	28.571		47.34	56.34	55.98	52.98	60	103.98
52.5	48.077	32	45.455	61.905	16.667		59.34	45	63	78	76.68	115.68
54.63	58.14	25	55.446	51.042	24		60.36	83.7	78	50.34	84.36	114.66
48.592	56.667	30.769	52.128	55.66	34.906		47.333	47.64	53.34	41.64	70.68	162.96
42.857	35.714	42.045	51.351	53.488	41.026			37.68	57.36	67	50.64	86.34
47.368	48.485	29.851	47.059	51.282	42.975			42.3	66	52.667	131.667	79.32
55.396	50.704	31.111	42.857	41.935	28.767			67.333	66.36	90.333		88.98
	40.206	45.07	52.532	45.455	26.923			55.667	86.667			105
	44.681	32.813		57.282	48.462			62.667				203.667
	59.459	15			26.087							105
		13.514			29.268							37.667
												80.333
							11.8888	17.1474	18.0865	38.3218	24.6732	36.8435	SD
5.43564	7.80646	9.41168	6.82144	6.87994	9.7818	SD	51.0353	57.6058	69.2719	87.6092	82.5523	108.087	AVG
50.5249	50.1715	30.1138	48.6603	52.8494	31.051	AVG	6WEEK
							WT-Naive	WT-Sham	WT-HI	KO-Naive	KO-Sham	KO-HI
4WEEK							31.02	37.98		44.64	56.7	99
WT-Naive	WT-Sham	WT-HI	KO-Naive	KO-Sham	KO-HI		36.96	42	87	87.66	79.02	111.96
64.516	55.556	35.526	42.5	42.857	46.875		43.32	51.66	67.68	95.34	69.66	88.98
51.351	52.941	47.17	55.556	70.588	30.769		51	43.02	82.02	88.32	86.34	124.02
42.424	50	41.315	41.892	39.024	12		37.02		71.04	90.3	62.34	117.66
52.727	57.658	44.872	52.632	58	40.698		31.32	61.32	60.3	69.36	57	110.64
55	52.033	36.957	58.242	47.692	23.81		48	52.32	28.02	45.36	66.36	86.64
46.667	58.333	37.209	49.038	50	24.194		44.34	28.32	65.34	75.36	90.36	79.98
55.102	50	36.232	40.625	44.444	30.303		52.68	49.98	66	34.68	54.36	96.36
41.026	50.806	25.714	53.261	56.25	45.098		37.333	36.66	48.66	52.68	77.7	75.36
55.738	57.5	11.765	52.525	53.846	37.755			56.333	49.32	64.333	59.333	81
	45.455	33.333	52.273	45.455	38.095			28.68	63.36	86.333	67.667	67.68
	45.652	18.919		54.651	25.263			51.333	39.667	76		84.3
	48.958	32.5			45.37			53.667				70
		36.508			39.13			35.667				69
					27.5							100
7.32669	4.44817	9.87322	6.13276	8.81356	10.1564	SD						89.333
51.6168	52.0743	33.6938	49.8544	51.1643	33.3471	AVG						85
							7.7458	10.363	16.905	20.1318	12.0209	16.8757	SD
5WEEK							41.2993	44.9243	60.7006	70.0282	68.9033	90.9396	AVG
WT-Naive	WT-Sham	WT-HI	KO-Naive	KO-Sham	KO-HI		7WEEK
62.5	50	37.778	44.565	56	43.678		WT-Naive	WT-Sham	WT-HI	KO-Naive	KO-Sham	KO-HI
56.061	59.259	48.077	51.515	58.974	38.614		26.34	55.68	37.02	37.68	41.7	86.64
51.389	48.649	42.697	51.818	43.86	23.81		42	46.32	78.3	60.36	69	79.32
48.81	46.154	33.654	52.778	54.795	40.26			43.02	47.64	70.32	57.36	69.66
48.148	51.579	31.169	58.667	51.19	48.276		33.66	45.36	76.02	87.3	82.32	52.32
43.939	58.929	39.286	56.075	56.667	33.333		42.66	18.66	43.68	88.68	98.34	74.64
57.937	53.061	47.59	45.238	54.054	48.315		28.98	36.66	44.64	60	61.32	68.34
49.18	50.505	39.189	43.939	51.282	46.977		35.64	33	31.68	37.68	69	58.68
52.308	56.989	37.624	50.714	55.085	36.792		42.36	40.68	80.34	51	64.98	76.32
	51.899	46.584	57.426	46.97	36.264		57.66	60.66	63.96	45.66	46.32	80.64
		29.577		46.629	34.661		40.333	38.64	67.02	58.98	83.7	97.98
					44.403			33	45.3	57.333	81.333	63.66
					50.883			25.98	56.7	68	62	64.02
					39.496			37	64.32	74.667		76.68
								64.333	39.667			60
								39.333				92
5.69902	4.39208	6.38705	5.30962	4.77941	7.32148	SD						108.333
52.2524	52.7024	39.3841	51.2735	52.3187	40.4116	AVG						75.667
												61
6WEEK
WT-Naive	WT-Sham	WT-HI	KO-Naive	KO-Sham	KO-HI
46.296	51.852	28.916	46.429	41.667	37.895
42.857	57.692	40.678	58.333	53.333	37.705
47.525	51.923	41.88	55.738	50	23.529		9.24616	12.2272	16.2302	16.3828	16.2826	14.637	SD
48.333	53.991	37.705	52.857	51.25	35.714		38.8481	41.2217	55.4491	61.3585	68.1144	74.7722	AVG
44.444	46.154	38.182	48.077	55.556	45.455		8WEEK
45.763	45.455	34.091	48.485	43.478	25		WT-Naive	WT-Sham	WT-HI	KO-Naive	KO-Sham	KO-HI
58.17	45.455	44.39	40.566	53.333	40.404		46.98	40.32	56.64	28.98	37.98	102.3
44.706	49.558	28.235	50.602	51.852	41.441		23.04	29.34	52.68	74.34	56.64	80.64
46.667	48.913	36.957	54.857	42.353	31.25		56.7	38.7	61.98	52.02	52.68	71.34
	48.113	38.519	50	48.855	36.17			51.3	60.66	69.66	104.34	65.34
	53.659	34.302		44.318	26.087		31.32	25.02	53.64	85.98	44.7	94.02
	49.091	41.525			40.476		21	38.64	43.32	77.64	54.66	59.64
		41.176			32.5		25.98	39.36	31.98	67.32	42.66	61.32
					27.723		29.34	49.32	57.66	40.98	42.36	72.3
							49.98	54	46.98	35.34	42.3	51.66
							55	32.34	40.02	51.3	55.02	67.98
								35.34	36.36	60.333	54.66	84.66
								31.98	43.98	68.667		49.32
4.4381	3.78026	4.9127	5.14988	4.94264	6.8304	SD		43	55.32			72
47.1957	50.1547	37.4274	50.5944	48.7268	34.3821	AVG			40			79.98
												61
												153.333
7WEEK
WT-Naive	WT-Sham	WT-HI	KO-Naive	KO-Sham	KO-HI
42.453	50	29.333	45.283	44.444	34.091
50	53.571	34.951	48.889	54.286	20.952
45.6	38.095	45.894	45.833	45.783	33.333
38.462	53.503	36.458	49.485	47.059	35.294
48.889	49.505	22.368	48.276	39.344	39.706
51.22	47.887	31.915	55.072	51	35.714		14.3133	8.6432	9.54269	17.7886	18.1261	24.9581	SD
49.275	47.17	34.848	43.564	37.41	44.681		37.7044	39.1277	48.6586	59.38	53.4545	76.6771	AVG
47.761	53.913	34.737	46.584	47.059	37.908
49.58	56.522	28.205	50	51.479	39.13		9WEEK
	49.398	43	49.167	45.833	31.25		WT-Naive	WT-Sham	WT-HI	KO-Naive	KO-Sham	KO-HI
	52.229	21.359		37.795	34.354		24	52.32	60.66	28.32	39.66	69
	52	39.524			38.462		26.34	50.7	50.34	61.02	53.64	85.98
		33.684			16.883		63.36	45.3	43.32	61.02	52.98	43.98
					26.056		49.02	44.64	63	60.36	144.36	50.64
							30.36	19.32	67.98	112.02	41.04	67.98
							29.34	34.02	47.34	76.98	42.3	61.68
							42.36	35.7	27.66	36.3	33.3	68.64
4.15804	4.72374	7.15063	3.19278	5.58553	7.55725	SD	39.66	37.98	57.36	47.64	42	67.98
47.0267	50.3161	33.5597	48.2153	45.5902	33.4153	AVG	37.32	47.34	53.04	22.32	45.36	66
							57.333	44.34	42.96	37.68	46.98	99
8WEEK								35.64	28.32	37.333	39.333	58.32
WT-Naive	WT-Sham	WT-HI	KO-Naive	KO-Sham	KO-HI			26.34	69.66	47.333	90	58.32
52.727	46.789	43.697	47.826	50	41.667			42.667	58.32			77.34
50.538	54.054	44.66	51.471	54.545	26.596			67.667	52			58
43.293	46.622	47.907	47.748	55.034	33.333			27.667				47
41.772	50.505	39.103	45.562	54.348	36.957							117.333
54.348	53.333	25	54.688	46.364	48.913							116.333
38.462	48.413	39.49	57.205	51.429	28.829							56
48.639	47.799	43.023	36.036	46.341	41.395
50	48.447	33.333	46.377	56.164	47.107
50.37	53.755	30.131	44.628	50.435	39.72		13.2892	11.9399	12.9053	24.5071	31.3923	21.4507	SD
	55.042			46.825	38.462		39.9093	40.7761	51.5686	52.3605	55.9128	70.5292	AVG
					36.318		10WEEK
					39.916		WT-Naive	WT-Sham	WT-HI	KO-Naive	KO-Sham	KO-HI
					40.756		38.64	52.68	56.34	25.68	41.34	81.66
					14.474		43.32	36	42	68.34	53.34	90.36
5.36941	3.27536	7.53519	6.17116	3.78048	8.82633	SD	58.02	32.34	40.98	91.98	49.68	61.68
47.7943	50.4759	38.4827	47.949	51.1485	36.7459	AVG	25.32	42	60.3	82.68	66	56.7
							41	34.98	67.32	97.02	41.34	67.02
9WEEK							27.66	52.32	74.7	76.32	39.36	93.3
WT-Naive	WT-Sham	WT-HI	KO-Naive	KO-Sham	KO-HI		39	42	41.34		50.34	76.32
47.475	53.143	26.23	48.855	54.762	40.58		36.66	40.32	63	39	34.98	67.98
51.531	53.012	31.579	51.579	66.316	20.155		36.96	35.64	35.64	24.96	42.36	70.32
53.077	45.578	42.051	50	49.02	21.569			0.594	43.98	39.66	40.98	79.02
39.024	47.845	39.572	47.863	51.748	42.708			39.333	55.32	50.667	54.667	66.667
45.588	47.475	19.444	53.333	45.736	51.852			38.333	70.333	77	52.667	57
42	41.935	26.733	47.651	48.951	17			43.667	40.667			73.98
52.669	55.66	48.175	40	48.227	44.167			44.333				77.333
48.466	51.587	42.742	43.85	47.771	48.551
50.898	51.515	28.846	48.5	36.765	37.612
	53.16	46.535		49.045	31.429
		33.673			40.099
					36.402
					43.511
							9.40583	12.3461	13.1714	26.199	8.70917	11.1391	SD
							34.658	38.1814	53.2246	61.2097	47.2545	72.81	AVG
4.88801	4.23374	9.35813	3.99342	7.42444	11.0083	SD
47.8587	50.091	35.0527	47.959	49.8341	36.5873	AVG
10WEEK
WT-Naive	WT-Sham	WT-HI	KO-Naive	KO-Sham	KO-HI
48.544	52.439	29.808	42.735	35.593	32.308
47.183	60.741	43	56.522	72.131	17.969
49.565	42.857	40.893	34.459	46.037	20.833
41.892	50.413	46.117	58.491	46.043	38.938
51.852	42.857	14.516	53.333	48.684	45.283
38.843	38.667	41.206	49.275	37.589	30.566
52.439	46.33	30.303	36.508	47.337	39.921
59.2	49.321	15.663	50	38.037	48.198
	48.325	26.829	56.349	52.261	41.772
	59.788	24.365		49.351	22.951
		31.731			37.805
		34.247			36.946
					43.089
					13.423
6.33299	7.13119	10.2345	8.8461	10.369	10.8926	SD
48.6898	49.1738	31.5565	48.6302	47.3063	33.5716	AVG

## Sheet: Spleen and Weight
	Spleen Ratio		Weight in grams
Spleen weight for Naïve animals only (ratio is calculated as the weight of the spleen divided by the total weight of the corresponding animal at the time of sacrifice); Time of sacrifice was 11 weeks of age and each data point represents 1 animal	WT Ratio	KO Ratio	3WEEK (age)
For body weight, each data point represents 1 animal at a given age	0.00212327	0.00100093	WT-Naive	KO-Naïve
	0.00197818	0.00135389	61	36
	0.00204124	0.00134556	49	38
	0.00169406	0.00109019	43	35
	0.00158009	0.000891304	64	29
	0.002	0.00107343	56	31
	0.00156763	0.00105119	74	31
	0.00204453	0.00122751	49	45
		0.000967626	51	37
		0.001115	50	39
		0.00141209	57	37
				41
				43
				37
			9.05784	4.66987	SD
			55.4	36.8462	AVG
			4WEEK
			WT-Naive	KO-Naïve
			106	64
			81.5	66
			78	58
			100	50.7
			101	53.1
			119	52
			91	67
			90	64
			87	62
			109	63
				70
				72
				66
			12.9727	6.78633	SD
			96.25	62.1385	AVG
			5WEEK
			WT-Naive	KO-Naïve
			163	96
			119	105
			122	89
			145	79
			162	89
			182	82
			141	104
			140	94
			124	91
			169	102
				99
				98
				93
			21.6438	7.95258	SD
			146.7	93.9231	AVG
			6WEEK
			WT-Naive	KO-Naïve
			228	126
			154	134
			157	114
			190	106
			229	130
			241	115
			203	147
			198	135
			166	121
			235	140
				131
				127
				127
			32.9392	11.1717	SD
			200.1	127.154	AVG
			7WEEK
			WT-Naive	KO-Naïve
			301	156
			182	176
			197	138
			219	125
			276	163
			304	154
			260	182
			258	179
			185	142
			298	181
				154
				147
				145
			48.5798	18.1543	SD
			248	157.077	AVG
			8WEEK
			WT-Naive	KO-Naïve
			360	173
				221
			221	159
			247
			337
			362	192
			315	229
			310	220
			208	153
			355	210
				163
				169
				156
			60.881	29.2351	SD
			301.667	185.909	AVG
			9WEEK
			WT-Naive	KO-Naïve
			412	193
			213	247
			248	169
			260	153
			373	225
			403	231
			360	260
			349	252
			224	170
			396	237
				174
				168
			78.6579	39.0418	SD
			323.8	206.583	AVG
			10WEEK
			WT-Naive	KO-Naïve
			449	201
			232	274
				181
			280	165
			413	246
			435
			397	278
			384	276
			241	188
			421	263
				193
				178
			85.8414	45.0743	SD
			361.333	222.091	AVG
			11WEEK
			WT-Naive	KO-Naïve
			490	214
			245	295
			275	193
			291	180
			438	265
			462	276
			411	286
			414	293
			247	189
			454	278
				200
				182
			96.6713	47.9535	SD
			372.7	237.583	AVG
